# Supplementary material for: Use of Different Food Classification Systems to Assess the Association between Ultra-Processed Food Consumption and Cardiometabolic Health in an Elderly Population with Metabolic Syndrome (PREDIMED-Plus Cohort)
Source: Nutrients. 2021 Jul 20;13(7):2471. doi: 10.3390/nu13072471 (PMC8308804; doi:10.3390/nu13072471)
Supplement: Supplementary file 1 [file nutrients-13-02471-s001.zip]

Archive with 1 entries (1 files):
- nutrients-1259127-supplementary.pdf
